# Supplementary material for: Hydroclimatic drivers of highly seasonal leptospirosis incidence suggest prominent soil reservoir of pathogenic Leptospira spp. in rural western China
Source: PLoS Negl Trop Dis. 2019 Dec 26;13(12):e0007968. doi: 10.1371/journal.pntd.0007968 (PMC6948824; doi:10.1371/journal.pntd.0007968)
Supplement: S1 Table — (XLSX) [file pntd.0007968.s006.xlsx]

## Sheet: equation_results_2
models		Pt	Pt-1	Qt	Qt-1	θt	θt-1	Tt	in main text
with temperature	(ys1)							0.39 (0.17-0.89)
	(ys2)	1.99 (1.67-2.39)	1.72 (1.44-2.07)					0.86 (0.35-2.12)
	(ys3)			1.06 (0.91-1.24)	1.00 (0.85-1.17)			0.41 (0.18-0.96)
	(ys4)					6.27 (4.75-8.35)	1.56 (1.23-1.98)	6.49 (2.21-19.42)
	(ys5)	0.97 (0.78-1.21)	1.09 (0.88-1.33)			6.56 (4.63-9.37)	1.45 (1.09-1.92)	6.82 (2.3-20.63)
without temperature	(y1)	2.01 (1.70-2.39)	1.72 (1.44-2.06)						P
	(ys6)			1.10 (0.95-1.27)	1.02 (0.87-1.19)
	(y2)					4.67 (3.77-5.81)	1.95 (1.59-2.38)		P
	(y3)	0.99 (0.79-1.23)	1.06 (0.87-1.30)			4.76 (3.55-6.43)	1.86 (1.46-2.37)		P
		Corresponding generalized variance-inflation factor values are presented in Table 1 of Appendix 1
