# Supplementary material for: Hydroclimatic drivers of highly seasonal leptospirosis incidence suggest prominent soil reservoir of pathogenic Leptospira spp. in rural western China
Source: PLoS Negl Trop Dis. 2019 Dec 26;13(12):e0007968. doi: 10.1371/journal.pntd.0007968 (PMC6948824; doi:10.1371/journal.pntd.0007968)
Supplement: S2 Table — (XLSX) [file pntd.0007968.s007.xlsx]

## Sheet: Sheet1
	Model		with temperature										without temperature
			(ws1)	(ws2)		(ws3)		(ws4)		(ws5)			(w1)	(ws6)	(ws7)	(w2)
	in main text												*			*
	RR	lag (in weeks)	T	P	T	Q	T	θ	T	P	θ	T	P	Q	θ	P	θ
		0		0.94 (0.85-1.04)		0.95 (0.89-1.00)		0.98 (0.88-1.10)		0.92 (0.79-1.06)	1.06 (0.89-1.26)		0.94 (0.85-1.04)	0.95 (0.89-1.00)	0.98 (0.87-1.10)	0.92 (0.79-1.06)	1.06 (0.89-1.26)
		1		1.04 (0.95-1.12)		0.99 (0.95-1.04)		1.12 (0.99-1.26)		0.97 (0.86-1.09)	1.11 (0.94-1.32)		1.04 (0.95-1.12)	0.99 (0.95-1.03)	1.12 (1.00-1.27)	0.98 (0.86-1.10)	1.12 (0.95-1.33)
		2	1.17 (0.81-1.70)	1.12 (1.04-1.20)	1.01 (0.66-1.54)	1.02 (0.99-1.06)	1.00 (0.67-1.49)	1.24 (1.09-1.42)	1.14 (0.73-1.79)	1.02 (0.91-1.13)	1.23 (1.02-1.50)	1.23 (0.75-2.04)	1.12 (1.04-1.20)	1.02 (0.99-1.06)	1.23 (1.08-1.39)	1.03 (0.93-1.14)	1.19 (1.00-1.43)
		3		1.13 (1.06-1.21)		1.04 (1.01-1.07)		1.20 (1.05-1.37)		1.08 (0.98-1.19)	1.10 (0.92-1.31)		1.13 (1.06-1.21)	1.04 (1.01-1.07)	1.20 (1.05-1.37)	1.07 (0.97-1.18)	1.11 (0.93-1.32)
		4		1.10 (1.03-1.18)		1.02 (0.98-1.05)		1.13 (0.99-1.3)		1.08 (0.98-1.19)	1.04 (0.88-1.24)		1.10 (1.03-1.18)	1.02 (0.98-1.05)	1.13 (0.99-1.30)	1.08 (0.98-1.19)	1.04 (0.87-1.24)
		5		1.08 (1.01-1.15)		1.02 (0.99-1.05)		1.07 (0.93-1.23)		1.08 (0.98-1.17)	0.99 (0.83-1.18)		1.08 (1.01-1.15)	1.02 (0.99-1.05)	1.07 (0.93-1.22)	1.08 (0.98-1.18)	0.98 (0.83-1.18)
		6		1.10 (1.03-1.17)		1.03 (1.00-1.06)		1.19 (1.04-1.37)		1.05 (0.95-1.14)	1.16 (0.97-1.40)		1.10 (1.03-1.17)	1.03 (1.00-1.06)	1.19 (1.04-1.37)	1.05 (0.95-1.14)	1.16 (0.96-1.40)
		7		1.07 (1.00-1.14)		1.01 (0.98-1.04)		1.13 (0.98-1.29)		0.99 (0.90-1.09)	1.20 (0.99-1.46)		1.07 (1.00-1.14)	1.01 (0.98-1.04)	1.13 (0.98-1.29)	0.99 (0.90-1.09)	1.20 (0.99-1.46)
		8		1.06 (0.99-1.12)		1.00 (0.97-1.03)		1.04 (0.91-1.18)		1.04 (0.95-1.14)	0.98 (0.81-1.19)		1.06 (0.99-1.12)	1.00 (0.97-1.03)	1.04 (0.91-1.19)	1.04 (0.94-1.14)	0.99 (0.82-1.20)
		9		0.99 (0.93-1.06)		0.99 (0.96-1.02)		0.98 (0.86-1.11)		1.00 (0.91-1.10)	1.00 (0.82-1.21)		0.99 (0.93-1.06)	0.99 (0.96-1.02)	0.97 (0.86-1.10)	1.00 (0.90-1.10)	0.99 (0.82-1.20)
		10		1.06 (0.99-1.12)		1.02 (0.99-1.05)		1.10 (0.96-1.25)		1.06 (0.96-1.16)	0.99 (0.82-1.2)		1.06 (0.99-1.12)	1.02 (0.99-1.05)	1.11 (0.97-1.26)	1.06 (0.96-1.16)	1.00 (0.83-1.21)
		11		1.08 (1.01-1.16)		1.03 (1.00-1.07)		1.18 (1.04-1.35)		1.01 (0.91-1.12)	1.18 (0.98-1.43)		1.08 (1.01-1.16)	1.03 (1.00-1.07)	1.18 (1.04-1.35)	1.02 (0.92-1.13)	1.17 (0.98-1.42)
		12		1.07 (0.98-1.16)		1.03 (0.99-1.07)		1.13 (0.99-1.29)		1.01 (0.90-1.13)	1.11 (0.92-1.33)		1.07 (0.99-1.16)	1.03 (0.99-1.07)	1.14 (0.99-1.30)	1.01 (0.90-1.14)	1.12 (0.93-1.35)
		13		1.01 (0.92-1.11)		0.99 (0.94-1.04)		0.97 (0.85-1.11)		1.02 (0.88-1.18)	0.97 (0.80-1.17)		1.01 (0.92-1.11)	0.99 (0.94-1.04)	0.97 (0.85-1.11)	1.01 (0.88-1.16)	0.97 (0.81-1.18)
		14		0.96 (0.85-1.07)		0.97 (0.91-1.04)		0.91 (0.80-1.04)		0.99 (0.83-1.17)	0.92 (0.76-1.12)		0.96 (0.86-1.06)	0.97 (0.91-1.04)	0.91 (0.79-1.04)	0.98 (0.83-1.16)	0.92 (0.76-1.13)
		15		0.89 (0.79-1.01)		0.96 (0.88-1.04)		0.83 (0.73-0.95)		1.02 (0.83-1.23)	0.83 (0.68-1.02)		0.89 (0.79-1.01)	0.96 (0.88-1.04)	0.83 (0.73-0.94)	1.01 (0.83-1.22)	0.83 (0.68-1.02)
			Corresponding generalized variance-inflation factor values are presented in Table 2 of Appendix 1
